# Supplementary material for: Non-invasive spinal cord electrical stimulation for arm and hand function in chronic tetraplegia: a safety and efficacy trial
Source: Nat Med. 2024 May 20;30(5):1276–83. doi: 10.1038/s41591-024-02940-9 (PMC11108781; doi:10.1038/s41591-024-02940-9)
Supplement: Supplementary file 3 — Individual values of each outcome measure in each participant. [file 41591_2024_2940_MOESM3_ESM.xlsx]

## Sheet: supp-outcome-data
id	outcome	timepoint	value
1	INSCSCI UEMS	Baseline	28
2	INSCSCI UEMS	Baseline	40
3	INSCSCI UEMS	Baseline	38
4	INSCSCI UEMS	Baseline	28
5	INSCSCI UEMS	Baseline	41
6	INSCSCI UEMS	Baseline	26
7	INSCSCI UEMS	Baseline	40
8	INSCSCI UEMS	Baseline	20
9	INSCSCI UEMS	Baseline	32
10	INSCSCI UEMS	Baseline	25
11	INSCSCI UEMS	Baseline	19
12	INSCSCI UEMS	Baseline	32
13	INSCSCI UEMS	Baseline	31
14	INSCSCI UEMS	Baseline	36
15	INSCSCI UEMS	Baseline	30
16	INSCSCI UEMS	Baseline	41
17	INSCSCI UEMS	Baseline	44
18	INSCSCI UEMS	Baseline	43
19	INSCSCI UEMS	Baseline	44
20	INSCSCI UEMS	Baseline	24
21	INSCSCI UEMS	Baseline	48
22	INSCSCI UEMS	Baseline	42
23	INSCSCI UEMS	Baseline	15
24	INSCSCI UEMS	Baseline	28
25	INSCSCI UEMS	Baseline	39
26	INSCSCI UEMS	Baseline	42
27	INSCSCI UEMS	Baseline	26
28	INSCSCI UEMS	Baseline	41
29	INSCSCI UEMS	Baseline	43
30	INSCSCI UEMS	Baseline	43
31	INSCSCI UEMS	Baseline	45
32	INSCSCI UEMS	Baseline	43
33	INSCSCI UEMS	Baseline	26
34	INSCSCI UEMS	Baseline	27
35	INSCSCI UEMS	Baseline	41
36	INSCSCI UEMS	Baseline	22
37	INSCSCI UEMS	Baseline	39
38	INSCSCI UEMS	Baseline	40
39	INSCSCI UEMS	Baseline	37
40	INSCSCI UEMS	Baseline	34
41	INSCSCI UEMS	Baseline	25
42	INSCSCI UEMS	Baseline	44
43	INSCSCI UEMS	Baseline	34
44	INSCSCI UEMS	Baseline	43
45	INSCSCI UEMS	Baseline	45
46	INSCSCI UEMS	Baseline	26
47	INSCSCI UEMS	Baseline	34
48	INSCSCI UEMS	Baseline	20
49	INSCSCI UEMS	Baseline	27
50	INSCSCI UEMS	Baseline	23
51	INSCSCI UEMS	Baseline	45
52	INSCSCI UEMS	Baseline	20
53	INSCSCI UEMS	Baseline	18
54	INSCSCI UEMS	Baseline	20
55	INSCSCI UEMS	Baseline	28
56	INSCSCI UEMS	Baseline	28
57	INSCSCI UEMS	Baseline	17
58	INSCSCI UEMS	Baseline	22
59	INSCSCI UEMS	Baseline	35
60	INSCSCI UEMS	Baseline	42
1	GRASSP Strength	Baseline	39
2	GRASSP Strength	Baseline	65
3	GRASSP Strength	Baseline	75
4	GRASSP Strength	Baseline	56
5	GRASSP Strength	Baseline	66
6	GRASSP Strength	Baseline	46
7	GRASSP Strength	Baseline	73
8	GRASSP Strength	Baseline	32
9	GRASSP Strength	Baseline	60
10	GRASSP Strength	Baseline	40
11	GRASSP Strength	Baseline	31
12	GRASSP Strength	Baseline	65
13	GRASSP Strength	Baseline	57
14	GRASSP Strength	Baseline	64
15	GRASSP Strength	Baseline	54
16	GRASSP Strength	Baseline	56
17	GRASSP Strength	Baseline	70
18	GRASSP Strength	Baseline	60
19	GRASSP Strength	Baseline	78
20	GRASSP Strength	Baseline	34
21	GRASSP Strength	Baseline	91
22	GRASSP Strength	Baseline	72
23	GRASSP Strength	Baseline	30
24	GRASSP Strength	Baseline	42
25	GRASSP Strength	Baseline	74
26	GRASSP Strength	Baseline	60
27	GRASSP Strength	Baseline	50
28	GRASSP Strength	Baseline	68
29	GRASSP Strength	Baseline	59
30	GRASSP Strength	Baseline	74
31	GRASSP Strength	Baseline	71
32	GRASSP Strength	Baseline	61
33	GRASSP Strength	Baseline	28
34	GRASSP Strength	Baseline	41
35	GRASSP Strength	Baseline	77
36	GRASSP Strength	Baseline	34
37	GRASSP Strength	Baseline	78
38	GRASSP Strength	Baseline	73
39	GRASSP Strength	Baseline	70
40	GRASSP Strength	Baseline	58
41	GRASSP Strength	Baseline	55
42	GRASSP Strength	Baseline	69
43	GRASSP Strength	Baseline	55
44	GRASSP Strength	Baseline	69
45	GRASSP Strength	Baseline	80
46	GRASSP Strength	Baseline	36
47	GRASSP Strength	Baseline	64
48	GRASSP Strength	Baseline	33
49	GRASSP Strength	Baseline	42
50	GRASSP Strength	Baseline	35
51	GRASSP Strength	Baseline	79
52	GRASSP Strength	Baseline	32
53	GRASSP Strength	Baseline	30
54	GRASSP Strength	Baseline	38
55	GRASSP Strength	Baseline	41
56	GRASSP Strength	Baseline	44
57	GRASSP Strength	Baseline	30
58	GRASSP Strength	Baseline	51
59	GRASSP Strength	Baseline	58
60	GRASSP Strength	Baseline	81
1	Grasp Force	Baseline	0
2	Grasp Force	Baseline	72.2
3	Grasp Force	Baseline	363.3
4	Grasp Force	Baseline	118.6
5	Grasp Force	Baseline	229.3
6	Grasp Force	Baseline	207.7
7	Grasp Force	Baseline	177.7
8	Grasp Force	Baseline	81.3
9	Grasp Force	Baseline	136.5
10	Grasp Force	Baseline	44.1
11	Grasp Force	Baseline	15.4
12	Grasp Force	Baseline	85.2
13	Grasp Force	Baseline	130.6
14	Grasp Force	Baseline	95.1
15	Grasp Force	Baseline	46
16	Grasp Force	Baseline	83
17	Grasp Force	Baseline	251.9
18	Grasp Force	Baseline	26.5
19	Grasp Force	Baseline	173.8
20	Grasp Force	Baseline	29.4
21	Grasp Force	Baseline	333.2
22	Grasp Force	Baseline	254.5
23	Grasp Force	Baseline	9.8
24	Grasp Force	Baseline	9.8
25	Grasp Force	Baseline	219.5
26	Grasp Force	Baseline	22.5
27	Grasp Force	Baseline	4.9
28	Grasp Force	Baseline	108.5
29	Grasp Force	Baseline	112.7
30	Grasp Force	Baseline	482.8
31	Grasp Force	Baseline	417.8
32	Grasp Force	Baseline	214.6
33	Grasp Force	Baseline	141.8
34	Grasp Force	Baseline	0
35	Grasp Force	Baseline	188.5
36	Grasp Force	Baseline	0
37	Grasp Force	Baseline	216.6
38	Grasp Force	Baseline	169.2
39	Grasp Force	Baseline	251.2
40	Grasp Force	Baseline	89.1
41	Grasp Force	Baseline	130.7
42	Grasp Force	Baseline	157.4
43	Grasp Force	Baseline	289.7
44	Grasp Force	Baseline	388
45	Grasp Force	Baseline	454.8
46	Grasp Force	Baseline	11.1
47	Grasp Force	Baseline	83.9
48	Grasp Force	Baseline	125.7
49	Grasp Force	Baseline	15.4
50	Grasp Force	Baseline	200.2
51	Grasp Force	Baseline	282.9
52	Grasp Force	Baseline	30
53	Grasp Force	Baseline	0
54	Grasp Force	Baseline	16.3
55	Grasp Force	Baseline	12.1
56	Grasp Force	Baseline	112.7
57	Grasp Force	Baseline	9.8
58	Grasp Force	Baseline	92.4
59	Grasp Force	Baseline	23.8
60	Grasp Force	Baseline	161.7
1	Pinch Force	Baseline	0
2	Pinch Force	Baseline	90.1
3	Pinch Force	Baseline	181.9
4	Pinch Force	Baseline	74.5
5	Pinch Force	Baseline	71.1
6	Pinch Force	Baseline	89.9
7	Pinch Force	Baseline	53.7
8	Pinch Force	Baseline	6.2
9	Pinch Force	Baseline	73.8
10	Pinch Force	Baseline	35
11	Pinch Force	Baseline	1
12	Pinch Force	Baseline	55.6
13	Pinch Force	Baseline	125.5
14	Pinch Force	Baseline	34.3
15	Pinch Force	Baseline	19.7
16	Pinch Force	Baseline	41.5
17	Pinch Force	Baseline	33.7
18	Pinch Force	Baseline	11.5
19	Pinch Force	Baseline	190.7
20	Pinch Force	Baseline	13.1
21	Pinch Force	Baseline	145.3
22	Pinch Force	Baseline	122.5
23	Pinch Force	Baseline	2
24	Pinch Force	Baseline	0
25	Pinch Force	Baseline	107.8
26	Pinch Force	Baseline	5.3
27	Pinch Force	Baseline	12.4
28	Pinch Force	Baseline	43.1
29	Pinch Force	Baseline	122.5
30	Pinch Force	Baseline	302.4
31	Pinch Force	Baseline	172.1
32	Pinch Force	Baseline	60.5
33	Pinch Force	Baseline	83.9
34	Pinch Force	Baseline	0
35	Pinch Force	Baseline	169.3
36	Pinch Force	Baseline	0
37	Pinch Force	Baseline	167.5
38	Pinch Force	Baseline	57.9
39	Pinch Force	Baseline	152.3
40	Pinch Force	Baseline	24.1
41	Pinch Force	Baseline	136.9
42	Pinch Force	Baseline	28.5
43	Pinch Force	Baseline	93.4
44	Pinch Force	Baseline	150.3
45	Pinch Force	Baseline	144.7
46	Pinch Force	Baseline	5.9
47	Pinch Force	Baseline	61
48	Pinch Force	Baseline	69.2
49	Pinch Force	Baseline	3
50	Pinch Force	Baseline	136.6
51	Pinch Force	Baseline	183.2
52	Pinch Force	Baseline	6.2
53	Pinch Force	Baseline	0
54	Pinch Force	Baseline	10.1
55	Pinch Force	Baseline	6.9
56	Pinch Force	Baseline	23.5
57	Pinch Force	Baseline	0
58	Pinch Force	Baseline	76.2
59	Pinch Force	Baseline	12.4
60	Pinch Force	Baseline	83
1	GRASSP Prehension	Baseline	18
2	GRASSP Prehension	Baseline	29
3	GRASSP Prehension	Baseline	25
4	GRASSP Prehension	Baseline	19
5	GRASSP Prehension	Baseline	26
6	GRASSP Prehension	Baseline	24
7	GRASSP Prehension	Baseline	22
8	GRASSP Prehension	Baseline	14
9	GRASSP Prehension	Baseline	19
10	GRASSP Prehension	Baseline	21
11	GRASSP Prehension	Baseline	8
12	GRASSP Prehension	Baseline	16
13	GRASSP Prehension	Baseline	24
14	GRASSP Prehension	Baseline	30
15	GRASSP Prehension	Baseline	19
16	GRASSP Prehension	Baseline	17
17	GRASSP Prehension	Baseline	30
18	GRASSP Prehension	Baseline	15
19	GRASSP Prehension	Baseline	23
20	GRASSP Prehension	Baseline	11
21	GRASSP Prehension	Baseline	40
22	GRASSP Prehension	Baseline	29
23	GRASSP Prehension	Baseline	5
24	GRASSP Prehension	Baseline	16
25	GRASSP Prehension	Baseline	22
26	GRASSP Prehension	Baseline	22
27	GRASSP Prehension	Baseline	19
28	GRASSP Prehension	Baseline	25
29	GRASSP Prehension	Baseline	23
30	GRASSP Prehension	Baseline	32
31	GRASSP Prehension	Baseline	31
32	GRASSP Prehension	Baseline	34
33	GRASSP Prehension	Baseline	20
34	GRASSP Prehension	Baseline	22
35	GRASSP Prehension	Baseline	20
36	GRASSP Prehension	Baseline	19
37	GRASSP Prehension	Baseline	24
38	GRASSP Prehension	Baseline	31
39	GRASSP Prehension	Baseline	21
40	GRASSP Prehension	Baseline	20
41	GRASSP Prehension	Baseline	14
42	GRASSP Prehension	Baseline	32
43	GRASSP Prehension	Baseline	13
44	GRASSP Prehension	Baseline	30
45	GRASSP Prehension	Baseline	23
46	GRASSP Prehension	Baseline	13
47	GRASSP Prehension	Baseline	8
48	GRASSP Prehension	Baseline	22
49	GRASSP Prehension	Baseline	19
50	GRASSP Prehension	Baseline	23
51	GRASSP Prehension	Baseline	29
52	GRASSP Prehension	Baseline	15
53	GRASSP Prehension	Baseline	0
54	GRASSP Prehension	Baseline	12
55	GRASSP Prehension	Baseline	5
56	GRASSP Prehension	Baseline	24
57	GRASSP Prehension	Baseline	0
58	GRASSP Prehension	Baseline	3
59	GRASSP Prehension	Baseline	21
60	GRASSP Prehension	Baseline	31
1	GRASSP Prehension Ability	Baseline	6
2	GRASSP Prehension Ability	Baseline	18
3	GRASSP Prehension Ability	Baseline	24
4	GRASSP Prehension Ability	Baseline	10
5	GRASSP Prehension Ability	Baseline	17
6	GRASSP Prehension Ability	Baseline	11
7	GRASSP Prehension Ability	Baseline	9
8	GRASSP Prehension Ability	Baseline	7
9	GRASSP Prehension Ability	Baseline	12
10	GRASSP Prehension Ability	Baseline	7
11	GRASSP Prehension Ability	Baseline	5
12	GRASSP Prehension Ability	Baseline	11
13	GRASSP Prehension Ability	Baseline	17
14	GRASSP Prehension Ability	Baseline	18
15	GRASSP Prehension Ability	Baseline	7
16	GRASSP Prehension Ability	Baseline	8
17	GRASSP Prehension Ability	Baseline	13
18	GRASSP Prehension Ability	Baseline	9
19	GRASSP Prehension Ability	Baseline	16
20	GRASSP Prehension Ability	Baseline	5
21	GRASSP Prehension Ability	Baseline	22
22	GRASSP Prehension Ability	Baseline	18
23	GRASSP Prehension Ability	Baseline	6
24	GRASSP Prehension Ability	Baseline	6
25	GRASSP Prehension Ability	Baseline	15
26	GRASSP Prehension Ability	Baseline	13
27	GRASSP Prehension Ability	Baseline	15
28	GRASSP Prehension Ability	Baseline	14
29	GRASSP Prehension Ability	Baseline	17
30	GRASSP Prehension Ability	Baseline	20
31	GRASSP Prehension Ability	Baseline	17
32	GRASSP Prehension Ability	Baseline	15
33	GRASSP Prehension Ability	Baseline	10
34	GRASSP Prehension Ability	Baseline	5
35	GRASSP Prehension Ability	Baseline	16
36	GRASSP Prehension Ability	Baseline	7
37	GRASSP Prehension Ability	Baseline	11
38	GRASSP Prehension Ability	Baseline	14
39	GRASSP Prehension Ability	Baseline	11
40	GRASSP Prehension Ability	Baseline	5
41	GRASSP Prehension Ability	Baseline	6
42	GRASSP Prehension Ability	Baseline	16
43	GRASSP Prehension Ability	Baseline	4
44	GRASSP Prehension Ability	Baseline	16
45	GRASSP Prehension Ability	Baseline	18
46	GRASSP Prehension Ability	Baseline	6
47	GRASSP Prehension Ability	Baseline	12
48	GRASSP Prehension Ability	Baseline	7
49	GRASSP Prehension Ability	Baseline	6
50	GRASSP Prehension Ability	Baseline	12
51	GRASSP Prehension Ability	Baseline	19
52	GRASSP Prehension Ability	Baseline	8
53	GRASSP Prehension Ability	Baseline	4
54	GRASSP Prehension Ability	Baseline	6
55	GRASSP Prehension Ability	Baseline	7
56	GRASSP Prehension Ability	Baseline	11
57	GRASSP Prehension Ability	Baseline	3
58	GRASSP Prehension Ability	Baseline	4
59	GRASSP Prehension Ability	Baseline	7
60	GRASSP Prehension Ability	Baseline	15
1	CUE-T Total Score	Baseline	48
2	CUE-T Total Score	Baseline	88
3	CUE-T Total Score	Baseline	86
4	CUE-T Total Score	Baseline	78
5	CUE-T Total Score	Baseline	89
6	CUE-T Total Score	Baseline	71
7	CUE-T Total Score	Baseline	83
8	CUE-T Total Score	Baseline	62
9	CUE-T Total Score	Baseline	70
10	CUE-T Total Score	Baseline	59
11	CUE-T Total Score	Baseline	45
12	CUE-T Total Score	Baseline	55
13	CUE-T Total Score	Baseline	84
14	CUE-T Total Score	Baseline	73
15	CUE-T Total Score	Baseline	56
16	CUE-T Total Score	Baseline	73
17	CUE-T Total Score	Baseline	106
18	CUE-T Total Score	Baseline	69
19	CUE-T Total Score	Baseline	80
20	CUE-T Total Score	Baseline	28
21	CUE-T Total Score	Baseline	101
22	CUE-T Total Score	Baseline	79
23	CUE-T Total Score	Baseline	13
24	CUE-T Total Score	Baseline	66
25	CUE-T Total Score	Baseline	77
26	CUE-T Total Score	Baseline	81
27	CUE-T Total Score	Baseline	54
28	CUE-T Total Score	Baseline	92
29	CUE-T Total Score	Baseline	80
30	CUE-T Total Score	Baseline	87
31	CUE-T Total Score	Baseline	96
32	CUE-T Total Score	Baseline	95
33	CUE-T Total Score	Baseline	75
34	CUE-T Total Score	Baseline	72
35	CUE-T Total Score	Baseline	69
36	CUE-T Total Score	Baseline	44
37	CUE-T Total Score	Baseline	75
38	CUE-T Total Score	Baseline	88
39	CUE-T Total Score	Baseline	62
40	CUE-T Total Score	Baseline	74
41	CUE-T Total Score	Baseline	38
42	CUE-T Total Score	Baseline	99
43	CUE-T Total Score	Baseline	63
44	CUE-T Total Score	Baseline	105
45	CUE-T Total Score	Baseline	81
46	CUE-T Total Score	Baseline	62
47	CUE-T Total Score	Baseline	49
48	CUE-T Total Score	Baseline	63
49	CUE-T Total Score	Baseline	49
50	CUE-T Total Score	Baseline	60
51	CUE-T Total Score	Baseline	86
52	CUE-T Total Score	Baseline	46
53	CUE-T Total Score	Baseline	20
54	CUE-T Total Score	Baseline	40
55	CUE-T Total Score	Baseline	37
56	CUE-T Total Score	Baseline	75
57	CUE-T Total Score	Baseline	17
58	CUE-T Total Score	Baseline	27
59	CUE-T Total Score	Baseline	65
60	CUE-T Total Score	Baseline	95
1	INSCSCI Sensory Score	Baseline	67
2	INSCSCI Sensory Score	Baseline	111
3	INSCSCI Sensory Score	Baseline	173
4	INSCSCI Sensory Score	Baseline	112
5	INSCSCI Sensory Score	Baseline	107
6	INSCSCI Sensory Score	Baseline	111
7	INSCSCI Sensory Score	Baseline	74
8	INSCSCI Sensory Score	Baseline	71
9	INSCSCI Sensory Score	Baseline	106
10	INSCSCI Sensory Score	Baseline	130
11	INSCSCI Sensory Score	Baseline	41
12	INSCSCI Sensory Score	Baseline	119
13	INSCSCI Sensory Score	Baseline	136
14	INSCSCI Sensory Score	Baseline	88
15	INSCSCI Sensory Score	Baseline	50
16	INSCSCI Sensory Score	Baseline	200
17	INSCSCI Sensory Score	Baseline	107
18	INSCSCI Sensory Score	Baseline	69
19	INSCSCI Sensory Score	Baseline	142
20	INSCSCI Sensory Score	Baseline	120
21	INSCSCI Sensory Score	Baseline	160
22	INSCSCI Sensory Score	Baseline	162
23	INSCSCI Sensory Score	Baseline	37
24	INSCSCI Sensory Score	Baseline	58
25	INSCSCI Sensory Score	Baseline	112
26	INSCSCI Sensory Score	Baseline	77
27	INSCSCI Sensory Score	Baseline	105
28	INSCSCI Sensory Score	Baseline	92
29	INSCSCI Sensory Score	Baseline	183
30	INSCSCI Sensory Score	Baseline	120
31	INSCSCI Sensory Score	Baseline	138
32	INSCSCI Sensory Score	Baseline	160
33	INSCSCI Sensory Score	Baseline	167
34	INSCSCI Sensory Score	Baseline	63
35	INSCSCI Sensory Score	Baseline	185
36	INSCSCI Sensory Score	Baseline	141
37	INSCSCI Sensory Score	Baseline	190
38	INSCSCI Sensory Score	Baseline	102
39	INSCSCI Sensory Score	Baseline	119
40	INSCSCI Sensory Score	Baseline	56
41	INSCSCI Sensory Score	Baseline	100
42	INSCSCI Sensory Score	Baseline	121
43	INSCSCI Sensory Score	Baseline	213
44	INSCSCI Sensory Score	Baseline	186
45	INSCSCI Sensory Score	Baseline	119
46	INSCSCI Sensory Score	Baseline	73
47	INSCSCI Sensory Score	Baseline	156
48	INSCSCI Sensory Score	Baseline	133
49	INSCSCI Sensory Score	Baseline	60
50	INSCSCI Sensory Score	Baseline	190
51	INSCSCI Sensory Score	Baseline	158
52	INSCSCI Sensory Score	Baseline	140
53	INSCSCI Sensory Score	Baseline	61
54	INSCSCI Sensory Score	Baseline	168
55	INSCSCI Sensory Score	Baseline	142
56	INSCSCI Sensory Score	Baseline	79
57	INSCSCI Sensory Score	Baseline	90
58	INSCSCI Sensory Score	Baseline	68
59	INSCSCI Sensory Score	Baseline	123
60	INSCSCI Sensory Score	Baseline	88
1	INSCSCI UESS	Baseline	49
2	INSCSCI UESS	Baseline	42
3	INSCSCI UESS	Baseline	61
4	INSCSCI UESS	Baseline	46
5	INSCSCI UESS	Baseline	60
6	INSCSCI UESS	Baseline	38
7	INSCSCI UESS	Baseline	50
8	INSCSCI UESS	Baseline	47
9	INSCSCI UESS	Baseline	48
10	INSCSCI UESS	Baseline	53
11	INSCSCI UESS	Baseline	41
12	INSCSCI UESS	Baseline	41
13	INSCSCI UESS	Baseline	44
14	INSCSCI UESS	Baseline	51
15	INSCSCI UESS	Baseline	40
16	INSCSCI UESS	Baseline	60
17	INSCSCI UESS	Baseline	46
18	INSCSCI UESS	Baseline	49
19	INSCSCI UESS	Baseline	54
20	INSCSCI UESS	Baseline	51
21	INSCSCI UESS	Baseline	61
22	INSCSCI UESS	Baseline	56
23	INSCSCI UESS	Baseline	32
24	INSCSCI UESS	Baseline	55
25	INSCSCI UESS	Baseline	50
26	INSCSCI UESS	Baseline	60
27	INSCSCI UESS	Baseline	51
28	INSCSCI UESS	Baseline	53
29	INSCSCI UESS	Baseline	59
30	INSCSCI UESS	Baseline	39
31	INSCSCI UESS	Baseline	44
32	INSCSCI UESS	Baseline	59
33	INSCSCI UESS	Baseline	60
34	INSCSCI UESS	Baseline	51
35	INSCSCI UESS	Baseline	62
36	INSCSCI UESS	Baseline	55
37	INSCSCI UESS	Baseline	52
38	INSCSCI UESS	Baseline	40
39	INSCSCI UESS	Baseline	40
40	INSCSCI UESS	Baseline	26
41	INSCSCI UESS	Baseline	40
42	INSCSCI UESS	Baseline	61
43	INSCSCI UESS	Baseline	62
44	INSCSCI UESS	Baseline	51
45	INSCSCI UESS	Baseline	38
46	INSCSCI UESS	Baseline	46
47	INSCSCI UESS	Baseline	53
48	INSCSCI UESS	Baseline	56
49	INSCSCI UESS	Baseline	48
50	INSCSCI UESS	Baseline	55
51	INSCSCI UESS	Baseline	54
52	INSCSCI UESS	Baseline	54
53	INSCSCI UESS	Baseline	36
54	INSCSCI UESS	Baseline	48
55	INSCSCI UESS	Baseline	58
56	INSCSCI UESS	Baseline	36
57	INSCSCI UESS	Baseline	40
58	INSCSCI UESS	Baseline	39
59	INSCSCI UESS	Baseline	56
60	INSCSCI UESS	Baseline	53
1	GRASSP Sensibility	Baseline	17
2	GRASSP Sensibility	Baseline	23
3	GRASSP Sensibility	Baseline	22
4	GRASSP Sensibility	Baseline	16
5	GRASSP Sensibility	Baseline	22
6	GRASSP Sensibility	Baseline	22
7	GRASSP Sensibility	Baseline	16
8	GRASSP Sensibility	Baseline	15
9	GRASSP Sensibility	Baseline	22
10	GRASSP Sensibility	Baseline	20
11	GRASSP Sensibility	Baseline	14
12	GRASSP Sensibility	Baseline	15
13	GRASSP Sensibility	Baseline	18
14	GRASSP Sensibility	Baseline	16
15	GRASSP Sensibility	Baseline	10
16	GRASSP Sensibility	Baseline	22
17	GRASSP Sensibility	Baseline	24
18	GRASSP Sensibility	Baseline	24
19	GRASSP Sensibility	Baseline	23
20	GRASSP Sensibility	Baseline	17
21	GRASSP Sensibility	Baseline	24
22	GRASSP Sensibility	Baseline	21
23	GRASSP Sensibility	Baseline	4
24	GRASSP Sensibility	Baseline	21
25	GRASSP Sensibility	Baseline	13
26	GRASSP Sensibility	Baseline	20
27	GRASSP Sensibility	Baseline	22
28	GRASSP Sensibility	Baseline	22
29	GRASSP Sensibility	Baseline	22
30	GRASSP Sensibility	Baseline	15
31	GRASSP Sensibility	Baseline	22
32	GRASSP Sensibility	Baseline	24
33	GRASSP Sensibility	Baseline	23
34	GRASSP Sensibility	Baseline	22
35	GRASSP Sensibility	Baseline	21
36	GRASSP Sensibility	Baseline	20
37	GRASSP Sensibility	Baseline	15
38	GRASSP Sensibility	Baseline	18
39	GRASSP Sensibility	Baseline	17
40	GRASSP Sensibility	Baseline	20
41	GRASSP Sensibility	Baseline	24
42	GRASSP Sensibility	Baseline	24
43	GRASSP Sensibility	Baseline	20
44	GRASSP Sensibility	Baseline	18
45	GRASSP Sensibility	Baseline	11
46	GRASSP Sensibility	Baseline	13
47	GRASSP Sensibility	Baseline	22
48	GRASSP Sensibility	Baseline	24
49	GRASSP Sensibility	Baseline	14
50	GRASSP Sensibility	Baseline	22
51	GRASSP Sensibility	Baseline	24
52	GRASSP Sensibility	Baseline	19
53	GRASSP Sensibility	Baseline	6
54	GRASSP Sensibility	Baseline	21
55	GRASSP Sensibility	Baseline	16
56	GRASSP Sensibility	Baseline	10
57	GRASSP Sensibility	Baseline	19
58	GRASSP Sensibility	Baseline	15
59	GRASSP Sensibility	Baseline	23
60	GRASSP Sensibility	Baseline	19
1	PGIC	Baseline	5
2	PGIC	Baseline	4
3	PGIC	Baseline	3
4	PGIC	Baseline	5
5	PGIC	Baseline	3
6	PGIC	Baseline	4
7	PGIC	Baseline	4
8	PGIC	Baseline	4
9	PGIC	Baseline	4
10	PGIC	Baseline	5
11	PGIC	Baseline	5
12	PGIC	Baseline	5
13	PGIC	Baseline	3
14	PGIC	Baseline	3
15	PGIC	Baseline	5
16	PGIC	Baseline	2
17	PGIC	Baseline	4
18	PGIC	Baseline	5
19	PGIC	Baseline	5
20	PGIC	Baseline	3
21	PGIC	Baseline	4
22	PGIC	Baseline	6
23	PGIC	Baseline	3
24	PGIC	Baseline	5
25	PGIC	Baseline	4
26	PGIC	Baseline	5
27	PGIC	Baseline	5
28	PGIC	Baseline	4
29	PGIC	Baseline	5
30	PGIC	Baseline	6
31	PGIC	Baseline	3
32	PGIC	Baseline	3
33	PGIC	Baseline	5
34	PGIC	Baseline	4
35	PGIC	Baseline	5
36	PGIC	Baseline	3
37	PGIC	Baseline	4
38	PGIC	Baseline	5
39	PGIC	Baseline	4
40	PGIC	Baseline	5
41	PGIC	Baseline	5
42	PGIC	Baseline	5
43	PGIC	Baseline	5
44	PGIC	Baseline	5
45	PGIC	Baseline	5
46	PGIC	Baseline	6
47	PGIC	Baseline	4
48	PGIC	Baseline	3
49	PGIC	Baseline	4
50	PGIC	Baseline	3
51	PGIC	Baseline	3
52	PGIC	Baseline	4
53	PGIC	Baseline	4
54	PGIC	Baseline	4
55	PGIC	Baseline	4
56	PGIC	Baseline	4
57	PGIC	Baseline	4
58	PGIC	Baseline	2
59	PGIC	Baseline	5
60	PGIC	Baseline	4
1	CGIC	Baseline	5
2	CGIC	Baseline	4
3	CGIC	Baseline	4
4	CGIC	Baseline	4
5	CGIC	Baseline	3
6	CGIC	Baseline	4
7	CGIC	Baseline	5
8	CGIC	Baseline	5
9	CGIC	Baseline	4
10	CGIC	Baseline	4
11	CGIC	Baseline	5
12	CGIC	Baseline	5
13	CGIC	Baseline	3
14	CGIC	Baseline	4
15	CGIC	Baseline	5
16	CGIC	Baseline	4
17	CGIC	Baseline	5
18	CGIC	Baseline	4
19	CGIC	Baseline	4
20	CGIC	Baseline	4
21	CGIC	Baseline	5
22	CGIC	Baseline	4
23	CGIC	Baseline	4
24	CGIC	Baseline	5
25	CGIC	Baseline	4
26	CGIC	Baseline	5
27	CGIC	Baseline	5
28	CGIC	Baseline	4
29	CGIC	Baseline	4
30	CGIC	Baseline	6
31	CGIC	Baseline	4
32	CGIC	Baseline	4
33	CGIC	Baseline	5
34	CGIC	Baseline	5
35	CGIC	Baseline	5
36	CGIC	Baseline	4
37	CGIC	Baseline	4
38	CGIC	Baseline	5
39	CGIC	Baseline	5
40	CGIC	Baseline	5
41	CGIC	Baseline	5
42	CGIC	Baseline	5
43	CGIC	Baseline	5
44	CGIC	Baseline	5
45	CGIC	Baseline	5
46	CGIC	Baseline	5
47	CGIC	Baseline	4
48	CGIC	Baseline	4
49	CGIC	Baseline	4
50	CGIC	Baseline	5
51	CGIC	Baseline	4
52	CGIC	Baseline	4
53	CGIC	Baseline	4
54	CGIC	Baseline	5
55	CGIC	Baseline	4
56	CGIC	Baseline	4
57	CGIC	Baseline	4
58	CGIC	Baseline	4
59	CGIC	Baseline	5
60	CGIC	Baseline	4
1	PHQ-9 Total	Baseline	4
2	PHQ-9 Total	Baseline	4
3	PHQ-9 Total	Baseline	0
4	PHQ-9 Total	Baseline	8
5	PHQ-9 Total	Baseline	2
6	PHQ-9 Total	Baseline	2
7	PHQ-9 Total	Baseline	1
8	PHQ-9 Total	Baseline	1
9	PHQ-9 Total	Baseline	2
10	PHQ-9 Total	Baseline	1
11	PHQ-9 Total	Baseline	0
12	PHQ-9 Total	Baseline	10
13	PHQ-9 Total	Baseline	13
14	PHQ-9 Total	Baseline	2
15	PHQ-9 Total	Baseline	8
16	PHQ-9 Total	Baseline	8
17	PHQ-9 Total	Baseline	6
18	PHQ-9 Total	Baseline	6
19	PHQ-9 Total	Baseline	4
20	PHQ-9 Total	Baseline	1
21	PHQ-9 Total	Baseline	3
22	PHQ-9 Total	Baseline	6
23	PHQ-9 Total	Baseline	3
24	PHQ-9 Total	Baseline	3
25	PHQ-9 Total	Baseline	7
26	PHQ-9 Total	Baseline	8
27	PHQ-9 Total	Baseline	14
28	PHQ-9 Total	Baseline	6
29	PHQ-9 Total	Baseline	6
30	PHQ-9 Total	Baseline	4
31	PHQ-9 Total	Baseline	0
32	PHQ-9 Total	Baseline	8
33	PHQ-9 Total	Baseline	1
34	PHQ-9 Total	Baseline	5
35	PHQ-9 Total	Baseline	3
36	PHQ-9 Total	Baseline	5
37	PHQ-9 Total	Baseline	2
38	PHQ-9 Total	Baseline	5
39	PHQ-9 Total	Baseline	2
40	PHQ-9 Total	Baseline	10
41	PHQ-9 Total	Baseline	0
42	PHQ-9 Total	Baseline	1
43	PHQ-9 Total	Baseline	0
44	PHQ-9 Total	Baseline	1
45	PHQ-9 Total	Baseline	2
46	PHQ-9 Total	Baseline	6
47	PHQ-9 Total	Baseline	1
48	PHQ-9 Total	Baseline	1
49	PHQ-9 Total	Baseline	14
50	PHQ-9 Total	Baseline	9
51	PHQ-9 Total	Baseline	3
52	PHQ-9 Total	Baseline	4
53	PHQ-9 Total	Baseline	7
54	PHQ-9 Total	Baseline	12
55	PHQ-9 Total	Baseline	1
56	PHQ-9 Total	Baseline	9
57	PHQ-9 Total	Baseline	1
58	PHQ-9 Total	Baseline	3
59	PHQ-9 Total	Baseline	3
60	PHQ-9 Total	Baseline	3
1	INSCSCI UEMS	Month 1	28
2	INSCSCI UEMS	Month 1	43
3	INSCSCI UEMS	Month 1	42
4	INSCSCI UEMS	Month 1	28
5	INSCSCI UEMS	Month 1	43
6	INSCSCI UEMS	Month 1	31
7	INSCSCI UEMS	Month 1	40
8	INSCSCI UEMS	Month 1	20
9	INSCSCI UEMS	Month 1	33
10	INSCSCI UEMS	Month 1	23
11	INSCSCI UEMS	Month 1	19
12	INSCSCI UEMS	Month 1	32
13	INSCSCI UEMS	Month 1	34
14	INSCSCI UEMS	Month 1	36
15	INSCSCI UEMS	Month 1	27
16	INSCSCI UEMS	Month 1	31
17	INSCSCI UEMS	Month 1	43
18	INSCSCI UEMS	Month 1	42
19	INSCSCI UEMS	Month 1	41
20	INSCSCI UEMS	Month 1	26
21	INSCSCI UEMS	Month 1	49
22	INSCSCI UEMS	Month 1	45
23	INSCSCI UEMS	Month 1	12
24	INSCSCI UEMS	Month 1	30
25	INSCSCI UEMS	Month 1	39
26	INSCSCI UEMS	Month 1	39
27	INSCSCI UEMS	Month 1	30
28	INSCSCI UEMS	Month 1	41
29	INSCSCI UEMS	Month 1	44
30	INSCSCI UEMS	Month 1	43
31	INSCSCI UEMS	Month 1	46
32	INSCSCI UEMS	Month 1	43
33	INSCSCI UEMS	Month 1	24
34	INSCSCI UEMS	Month 1	27
35	INSCSCI UEMS	Month 1	37
36	INSCSCI UEMS	Month 1	23
37	INSCSCI UEMS	Month 1	39
38	INSCSCI UEMS	Month 1	39
39	INSCSCI UEMS	Month 1	38
40	INSCSCI UEMS	Month 1	34
41	INSCSCI UEMS	Month 1	27
42	INSCSCI UEMS	Month 1	43
43	INSCSCI UEMS	Month 1	32
44	INSCSCI UEMS	Month 1	44
45	INSCSCI UEMS	Month 1	43
46	INSCSCI UEMS	Month 1	27
47	INSCSCI UEMS	Month 1	34
48	INSCSCI UEMS	Month 1	20
49	INSCSCI UEMS	Month 1	28
50	INSCSCI UEMS	Month 1	24
51	INSCSCI UEMS	Month 1	46
52	INSCSCI UEMS	Month 1	23
53	INSCSCI UEMS	Month 1	17
54	INSCSCI UEMS	Month 1	18
55	INSCSCI UEMS	Month 1	27
56	INSCSCI UEMS	Month 1	27
57	INSCSCI UEMS	Month 1	18
58	INSCSCI UEMS	Month 1	25
59	INSCSCI UEMS	Month 1	36
60	INSCSCI UEMS	Month 1	43
1	GRASSP Strength	Month 1	39
2	GRASSP Strength	Month 1	78
3	GRASSP Strength	Month 1	74
4	GRASSP Strength	Month 1	53
5	GRASSP Strength	Month 1	73
6	GRASSP Strength	Month 1	57
7	GRASSP Strength	Month 1	74
8	GRASSP Strength	Month 1	31
9	GRASSP Strength	Month 1	63
10	GRASSP Strength	Month 1	38
11	GRASSP Strength	Month 1	29
12	GRASSP Strength	Month 1	70
13	GRASSP Strength	Month 1	76
14	GRASSP Strength	Month 1	67
15	GRASSP Strength	Month 1	46
16	GRASSP Strength	Month 1	61
17	GRASSP Strength	Month 1	78
18	GRASSP Strength	Month 1	60
19	GRASSP Strength	Month 1	85
20	GRASSP Strength	Month 1	41
21	GRASSP Strength	Month 1	92
22	GRASSP Strength	Month 1	73
23	GRASSP Strength	Month 1	23
24	GRASSP Strength	Month 1	46
25	GRASSP Strength	Month 1	68
26	GRASSP Strength	Month 1	56
27	GRASSP Strength	Month 1	56
28	GRASSP Strength	Month 1	65
29	GRASSP Strength	Month 1	68
30	GRASSP Strength	Month 1	81
31	GRASSP Strength	Month 1	75
32	GRASSP Strength	Month 1	62
33	GRASSP Strength	Month 1	30
34	GRASSP Strength	Month 1	42
35	GRASSP Strength	Month 1	75
36	GRASSP Strength	Month 1	35
37	GRASSP Strength	Month 1	85
38	GRASSP Strength	Month 1	75
39	GRASSP Strength	Month 1	62
40	GRASSP Strength	Month 1	57
41	GRASSP Strength	Month 1	59
42	GRASSP Strength	Month 1	76
43	GRASSP Strength	Month 1	55
44	GRASSP Strength	Month 1	72
45	GRASSP Strength	Month 1	81
46	GRASSP Strength	Month 1	37
47	GRASSP Strength	Month 1	65
48	GRASSP Strength	Month 1	35
49	GRASSP Strength	Month 1	41
50	GRASSP Strength	Month 1	37
51	GRASSP Strength	Month 1	92
52	GRASSP Strength	Month 1	50
53	GRASSP Strength	Month 1	30
54	GRASSP Strength	Month 1	40
55	GRASSP Strength	Month 1	39
56	GRASSP Strength	Month 1	46
57	GRASSP Strength	Month 1	32
58	GRASSP Strength	Month 1	54
59	GRASSP Strength	Month 1	59
60	GRASSP Strength	Month 1	80
1	Grasp Force	Month 1	9.8
2	Grasp Force	Month 1	106.8
3	Grasp Force	Month 1	411.6
4	Grasp Force	Month 1	100.9
5	Grasp Force	Month 1	261
6	Grasp Force	Month 1	252.2
7	Grasp Force	Month 1	165.6
8	Grasp Force	Month 1	51
9	Grasp Force	Month 1	149.6
10	Grasp Force	Month 1	47.3
11	Grasp Force	Month 1	17.6
12	Grasp Force	Month 1	103.8
13	Grasp Force	Month 1	155.5
14	Grasp Force	Month 1	151.3
15	Grasp Force	Month 1	46.1
16	Grasp Force	Month 1	87.2
17	Grasp Force	Month 1	290.4
18	Grasp Force	Month 1	28.5
19	Grasp Force	Month 1	164.7
20	Grasp Force	Month 1	58.8
21	Grasp Force	Month 1	342.4
22	Grasp Force	Month 1	232.6
23	Grasp Force	Month 1	9.8
24	Grasp Force	Month 1	13.7
25	Grasp Force	Month 1	236.8
26	Grasp Force	Month 1	27.2
27	Grasp Force	Month 1	30
28	Grasp Force	Month 1	107.1
29	Grasp Force	Month 1	139.5
30	Grasp Force	Month 1	410.6
31	Grasp Force	Month 1	404.7
32	Grasp Force	Month 1	182.2
33	Grasp Force	Month 1	158.5
34	Grasp Force	Month 1	0
35	Grasp Force	Month 1	183.9
36	Grasp Force	Month 1	83.3
37	Grasp Force	Month 1	232.6
38	Grasp Force	Month 1	191.8
39	Grasp Force	Month 1	307.4
40	Grasp Force	Month 1	101.3
41	Grasp Force	Month 1	150
42	Grasp Force	Month 1	166.3
43	Grasp Force	Month 1	331.6
44	Grasp Force	Month 1	376.3
45	Grasp Force	Month 1	421.1
46	Grasp Force	Month 1	35.9
47	Grasp Force	Month 1	84.3
48	Grasp Force	Month 1	154.5
49	Grasp Force	Month 1	8.8
50	Grasp Force	Month 1	201.3
51	Grasp Force	Month 1	317.2
52	Grasp Force	Month 1	23.5
53	Grasp Force	Month 1	0
54	Grasp Force	Month 1	34.6
55	Grasp Force	Month 1	13.7
56	Grasp Force	Month 1	109.8
57	Grasp Force	Month 1	22.6
58	Grasp Force	Month 1	88.5
59	Grasp Force	Month 1	20.2
60	Grasp Force	Month 1	163
1	Pinch Force	Month 1	0.7
2	Pinch Force	Month 1	68.9
3	Pinch Force	Month 1	165.3
4	Pinch Force	Month 1	76.8
5	Pinch Force	Month 1	62.4
6	Pinch Force	Month 1	93.1
7	Pinch Force	Month 1	59.1
8	Pinch Force	Month 1	1
9	Pinch Force	Month 1	69.9
10	Pinch Force	Month 1	27.5
11	Pinch Force	Month 1	2
12	Pinch Force	Month 1	102.9
13	Pinch Force	Month 1	159.7
14	Pinch Force	Month 1	40.6
15	Pinch Force	Month 1	13.2
16	Pinch Force	Month 1	35
17	Pinch Force	Month 1	65
18	Pinch Force	Month 1	13.4
19	Pinch Force	Month 1	179.3
20	Pinch Force	Month 1	36.9
21	Pinch Force	Month 1	120.3
22	Pinch Force	Month 1	129
23	Pinch Force	Month 1	3.3
24	Pinch Force	Month 1	0.3
25	Pinch Force	Month 1	103.3
26	Pinch Force	Month 1	4.6
27	Pinch Force	Month 1	10.8
28	Pinch Force	Month 1	31.7
29	Pinch Force	Month 1	111.4
30	Pinch Force	Month 1	293.3
31	Pinch Force	Month 1	151.9
32	Pinch Force	Month 1	79.4
33	Pinch Force	Month 1	124.2
34	Pinch Force	Month 1	0
35	Pinch Force	Month 1	147.9
36	Pinch Force	Month 1	16.3
37	Pinch Force	Month 1	153.6
38	Pinch Force	Month 1	66.7
39	Pinch Force	Month 1	165.2
40	Pinch Force	Month 1	22.2
41	Pinch Force	Month 1	156.1
42	Pinch Force	Month 1	51.9
43	Pinch Force	Month 1	82.7
44	Pinch Force	Month 1	185
45	Pinch Force	Month 1	126.6
46	Pinch Force	Month 1	2.7
47	Pinch Force	Month 1	65.7
48	Pinch Force	Month 1	55.6
49	Pinch Force	Month 1	3
50	Pinch Force	Month 1	140.5
51	Pinch Force	Month 1	200
52	Pinch Force	Month 1	14.8
53	Pinch Force	Month 1	0
54	Pinch Force	Month 1	5.2
55	Pinch Force	Month 1	13.4
56	Pinch Force	Month 1	30.7
57	Pinch Force	Month 1	0
58	Pinch Force	Month 1	70.9
59	Pinch Force	Month 1	12.2
60	Pinch Force	Month 1	89.9
1	GRASSP Prehension	Month 1	21
2	GRASSP Prehension	Month 1	29
3	GRASSP Prehension	Month 1	24
4	GRASSP Prehension	Month 1	20
5	GRASSP Prehension	Month 1	24
6	GRASSP Prehension	Month 1	24
7	GRASSP Prehension	Month 1	25
8	GRASSP Prehension	Month 1	14
9	GRASSP Prehension	Month 1	21
10	GRASSP Prehension	Month 1	20
11	GRASSP Prehension	Month 1	14
12	GRASSP Prehension	Month 1	17
13	GRASSP Prehension	Month 1	32
14	GRASSP Prehension	Month 1	25
15	GRASSP Prehension	Month 1	13
16	GRASSP Prehension	Month 1	17
17	GRASSP Prehension	Month 1	29
18	GRASSP Prehension	Month 1	15
19	GRASSP Prehension	Month 1	24
20	GRASSP Prehension	Month 1	14
21	GRASSP Prehension	Month 1	40
22	GRASSP Prehension	Month 1	30
23	GRASSP Prehension	Month 1	4
24	GRASSP Prehension	Month 1	14
25	GRASSP Prehension	Month 1	29
26	GRASSP Prehension	Month 1	24
27	GRASSP Prehension	Month 1	26
28	GRASSP Prehension	Month 1	28
29	GRASSP Prehension	Month 1	27
30	GRASSP Prehension	Month 1	27
31	GRASSP Prehension	Month 1	31
32	GRASSP Prehension	Month 1	33
33	GRASSP Prehension	Month 1	22
34	GRASSP Prehension	Month 1	18
35	GRASSP Prehension	Month 1	23
36	GRASSP Prehension	Month 1	19
37	GRASSP Prehension	Month 1	30
38	GRASSP Prehension	Month 1	27
39	GRASSP Prehension	Month 1	21
40	GRASSP Prehension	Month 1	10
41	GRASSP Prehension	Month 1	15
42	GRASSP Prehension	Month 1	32
43	GRASSP Prehension	Month 1	15
44	GRASSP Prehension	Month 1	33
45	GRASSP Prehension	Month 1	23
46	GRASSP Prehension	Month 1	15
47	GRASSP Prehension	Month 1	13
48	GRASSP Prehension	Month 1	21
49	GRASSP Prehension	Month 1	19
50	GRASSP Prehension	Month 1	21
51	GRASSP Prehension	Month 1	29
52	GRASSP Prehension	Month 1	21
53	GRASSP Prehension	Month 1	0
54	GRASSP Prehension	Month 1	7
55	GRASSP Prehension	Month 1	7
56	GRASSP Prehension	Month 1	24
57	GRASSP Prehension	Month 1	0
58	GRASSP Prehension	Month 1	5
59	GRASSP Prehension	Month 1	23
60	GRASSP Prehension	Month 1	31
1	GRASSP Prehension Ability	Month 1	6
2	GRASSP Prehension Ability	Month 1	19
3	GRASSP Prehension Ability	Month 1	21
4	GRASSP Prehension Ability	Month 1	11
5	GRASSP Prehension Ability	Month 1	13
6	GRASSP Prehension Ability	Month 1	12
7	GRASSP Prehension Ability	Month 1	9
8	GRASSP Prehension Ability	Month 1	6
9	GRASSP Prehension Ability	Month 1	13
10	GRASSP Prehension Ability	Month 1	7
11	GRASSP Prehension Ability	Month 1	6
12	GRASSP Prehension Ability	Month 1	14
13	GRASSP Prehension Ability	Month 1	21
14	GRASSP Prehension Ability	Month 1	18
15	GRASSP Prehension Ability	Month 1	13
16	GRASSP Prehension Ability	Month 1	9
17	GRASSP Prehension Ability	Month 1	14
18	GRASSP Prehension Ability	Month 1	11
19	GRASSP Prehension Ability	Month 1	19
20	GRASSP Prehension Ability	Month 1	6
21	GRASSP Prehension Ability	Month 1	24
22	GRASSP Prehension Ability	Month 1	17
23	GRASSP Prehension Ability	Month 1	6
24	GRASSP Prehension Ability	Month 1	6
25	GRASSP Prehension Ability	Month 1	19
26	GRASSP Prehension Ability	Month 1	11
27	GRASSP Prehension Ability	Month 1	14
28	GRASSP Prehension Ability	Month 1	14
29	GRASSP Prehension Ability	Month 1	11
30	GRASSP Prehension Ability	Month 1	22
31	GRASSP Prehension Ability	Month 1	18
32	GRASSP Prehension Ability	Month 1	15
33	GRASSP Prehension Ability	Month 1	12
34	GRASSP Prehension Ability	Month 1	7
35	GRASSP Prehension Ability	Month 1	16
36	GRASSP Prehension Ability	Month 1	6
37	GRASSP Prehension Ability	Month 1	17
38	GRASSP Prehension Ability	Month 1	17
39	GRASSP Prehension Ability	Month 1	17
40	GRASSP Prehension Ability	Month 1	4
41	GRASSP Prehension Ability	Month 1	10
42	GRASSP Prehension Ability	Month 1	16
43	GRASSP Prehension Ability	Month 1	4
44	GRASSP Prehension Ability	Month 1	17
45	GRASSP Prehension Ability	Month 1	19
46	GRASSP Prehension Ability	Month 1	6
47	GRASSP Prehension Ability	Month 1	14
48	GRASSP Prehension Ability	Month 1	8
49	GRASSP Prehension Ability	Month 1	7
50	GRASSP Prehension Ability	Month 1	13
51	GRASSP Prehension Ability	Month 1	23
52	GRASSP Prehension Ability	Month 1	12
53	GRASSP Prehension Ability	Month 1	6
54	GRASSP Prehension Ability	Month 1	7
55	GRASSP Prehension Ability	Month 1	7
56	GRASSP Prehension Ability	Month 1	12
57	GRASSP Prehension Ability	Month 1	0
58	GRASSP Prehension Ability	Month 1	4
59	GRASSP Prehension Ability	Month 1	7
60	GRASSP Prehension Ability	Month 1	15
1	CUE-T Total Score	Month 1	59
2	CUE-T Total Score	Month 1	94
3	CUE-T Total Score	Month 1	80
4	CUE-T Total Score	Month 1	81
5	CUE-T Total Score	Month 1	88
6	CUE-T Total Score	Month 1	73
7	CUE-T Total Score	Month 1	78
8	CUE-T Total Score	Month 1	56
9	CUE-T Total Score	Month 1	74
10	CUE-T Total Score	Month 1	64
11	CUE-T Total Score	Month 1	50
12	CUE-T Total Score	Month 1	56
13	CUE-T Total Score	Month 1	85
14	CUE-T Total Score	Month 1	80
15	CUE-T Total Score	Month 1	59
16	CUE-T Total Score	Month 1	73
17	CUE-T Total Score	Month 1	117
18	CUE-T Total Score	Month 1	73
19	CUE-T Total Score	Month 1	79
20	CUE-T Total Score	Month 1	37
21	CUE-T Total Score	Month 1	111
22	CUE-T Total Score	Month 1	80
23	CUE-T Total Score	Month 1	18
24	CUE-T Total Score	Month 1	63
25	CUE-T Total Score	Month 1	82
26	CUE-T Total Score	Month 1	82
27	CUE-T Total Score	Month 1	59
28	CUE-T Total Score	Month 1	99
29	CUE-T Total Score	Month 1	89
30	CUE-T Total Score	Month 1	97
31	CUE-T Total Score	Month 1	97
32	CUE-T Total Score	Month 1	103
33	CUE-T Total Score	Month 1	88
34	CUE-T Total Score	Month 1	77
35	CUE-T Total Score	Month 1	74
36	CUE-T Total Score	Month 1	54
37	CUE-T Total Score	Month 1	78
38	CUE-T Total Score	Month 1	94
39	CUE-T Total Score	Month 1	68
40	CUE-T Total Score	Month 1	67
41	CUE-T Total Score	Month 1	42
42	CUE-T Total Score	Month 1	105
43	CUE-T Total Score	Month 1	75
44	CUE-T Total Score	Month 1	110
45	CUE-T Total Score	Month 1	88
46	CUE-T Total Score	Month 1	64
47	CUE-T Total Score	Month 1	54
48	CUE-T Total Score	Month 1	69
49	CUE-T Total Score	Month 1	53
50	CUE-T Total Score	Month 1	65
51	CUE-T Total Score	Month 1	93
52	CUE-T Total Score	Month 1	56
53	CUE-T Total Score	Month 1	18
54	CUE-T Total Score	Month 1	35
55	CUE-T Total Score	Month 1	38
56	CUE-T Total Score	Month 1	75
57	CUE-T Total Score	Month 1	19
58	CUE-T Total Score	Month 1	31
59	CUE-T Total Score	Month 1	76
60	CUE-T Total Score	Month 1	98
1	INSCSCI Sensory Score	Month 1	63
2	INSCSCI Sensory Score	Month 1	120
3	INSCSCI Sensory Score	Month 1	180
4	INSCSCI Sensory Score	Month 1	137
5	INSCSCI Sensory Score	Month 1	112
6	INSCSCI Sensory Score	Month 1	116
7	INSCSCI Sensory Score	Month 1	81
8	INSCSCI Sensory Score	Month 1	50
9	INSCSCI Sensory Score	Month 1	111
10	INSCSCI Sensory Score	Month 1	148
11	INSCSCI Sensory Score	Month 1	43
12	INSCSCI Sensory Score	Month 1	97
13	INSCSCI Sensory Score	Month 1	107
14	INSCSCI Sensory Score	Month 1	111
15	INSCSCI Sensory Score	Month 1	50
16	INSCSCI Sensory Score	Month 1	186
17	INSCSCI Sensory Score	Month 1	127
18	INSCSCI Sensory Score	Month 1	71
19	INSCSCI Sensory Score	Month 1	141
20	INSCSCI Sensory Score	Month 1	146
21	INSCSCI Sensory Score	Month 1	168
22	INSCSCI Sensory Score	Month 1	157
23	INSCSCI Sensory Score	Month 1	29
24	INSCSCI Sensory Score	Month 1	54
25	INSCSCI Sensory Score	Month 1	118
26	INSCSCI Sensory Score	Month 1	70
27	INSCSCI Sensory Score	Month 1	114
28	INSCSCI Sensory Score	Month 1	96
29	INSCSCI Sensory Score	Month 1	181
30	INSCSCI Sensory Score	Month 1	116
31	INSCSCI Sensory Score	Month 1	155
32	INSCSCI Sensory Score	Month 1	164
33	INSCSCI Sensory Score	Month 1	173
34	INSCSCI Sensory Score	Month 1	63
35	INSCSCI Sensory Score	Month 1	167
36	INSCSCI Sensory Score	Month 1	112
37	INSCSCI Sensory Score	Month 1	177
38	INSCSCI Sensory Score	Month 1	119
39	INSCSCI Sensory Score	Month 1	119
40	INSCSCI Sensory Score	Month 1	43
41	INSCSCI Sensory Score	Month 1	103
42	INSCSCI Sensory Score	Month 1	103
43	INSCSCI Sensory Score	Month 1	209
44	INSCSCI Sensory Score	Month 1	189
45	INSCSCI Sensory Score	Month 1	117
46	INSCSCI Sensory Score	Month 1	74
47	INSCSCI Sensory Score	Month 1	124
48	INSCSCI Sensory Score	Month 1	113
49	INSCSCI Sensory Score	Month 1	59
50	INSCSCI Sensory Score	Month 1	181
51	INSCSCI Sensory Score	Month 1	160
52	INSCSCI Sensory Score	Month 1	159
53	INSCSCI Sensory Score	Month 1	58
54	INSCSCI Sensory Score	Month 1	88
55	INSCSCI Sensory Score	Month 1	100
56	INSCSCI Sensory Score	Month 1	82
57	INSCSCI Sensory Score	Month 1	99
58	INSCSCI Sensory Score	Month 1	70
59	INSCSCI Sensory Score	Month 1	120
60	INSCSCI Sensory Score	Month 1	94
1	INSCSCI UESS	Month 1	47
2	INSCSCI UESS	Month 1	46
3	INSCSCI UESS	Month 1	63
4	INSCSCI UESS	Month 1	55
5	INSCSCI UESS	Month 1	58
6	INSCSCI UESS	Month 1	39
7	INSCSCI UESS	Month 1	52
8	INSCSCI UESS	Month 1	40
9	INSCSCI UESS	Month 1	51
10	INSCSCI UESS	Month 1	57
11	INSCSCI UESS	Month 1	43
12	INSCSCI UESS	Month 1	34
13	INSCSCI UESS	Month 1	35
14	INSCSCI UESS	Month 1	50
15	INSCSCI UESS	Month 1	38
16	INSCSCI UESS	Month 1	59
17	INSCSCI UESS	Month 1	58
18	INSCSCI UESS	Month 1	57
19	INSCSCI UESS	Month 1	60
20	INSCSCI UESS	Month 1	53
21	INSCSCI UESS	Month 1	58
22	INSCSCI UESS	Month 1	54
23	INSCSCI UESS	Month 1	24
24	INSCSCI UESS	Month 1	52
25	INSCSCI UESS	Month 1	53
26	INSCSCI UESS	Month 1	55
27	INSCSCI UESS	Month 1	51
28	INSCSCI UESS	Month 1	52
29	INSCSCI UESS	Month 1	59
30	INSCSCI UESS	Month 1	38
31	INSCSCI UESS	Month 1	45
32	INSCSCI UESS	Month 1	60
33	INSCSCI UESS	Month 1	59
34	INSCSCI UESS	Month 1	50
35	INSCSCI UESS	Month 1	59
36	INSCSCI UESS	Month 1	48
37	INSCSCI UESS	Month 1	52
38	INSCSCI UESS	Month 1	56
39	INSCSCI UESS	Month 1	41
40	INSCSCI UESS	Month 1	28
41	INSCSCI UESS	Month 1	43
42	INSCSCI UESS	Month 1	62
43	INSCSCI UESS	Month 1	63
44	INSCSCI UESS	Month 1	54
45	INSCSCI UESS	Month 1	41
46	INSCSCI UESS	Month 1	47
47	INSCSCI UESS	Month 1	44
48	INSCSCI UESS	Month 1	51
49	INSCSCI UESS	Month 1	48
50	INSCSCI UESS	Month 1	57
51	INSCSCI UESS	Month 1	51
52	INSCSCI UESS	Month 1	64
53	INSCSCI UESS	Month 1	46
54	INSCSCI UESS	Month 1	24
55	INSCSCI UESS	Month 1	44
56	INSCSCI UESS	Month 1	33
57	INSCSCI UESS	Month 1	45
58	INSCSCI UESS	Month 1	41
59	INSCSCI UESS	Month 1	55
60	INSCSCI UESS	Month 1	55
1	GRASSP Sensibility	Month 1	18
2	GRASSP Sensibility	Month 1	24
3	GRASSP Sensibility	Month 1	21
4	GRASSP Sensibility	Month 1	19
5	GRASSP Sensibility	Month 1	23
6	GRASSP Sensibility	Month 1	24
7	GRASSP Sensibility	Month 1	17
8	GRASSP Sensibility	Month 1	11
9	GRASSP Sensibility	Month 1	21
10	GRASSP Sensibility	Month 1	20
11	GRASSP Sensibility	Month 1	15
12	GRASSP Sensibility	Month 1	14
13	GRASSP Sensibility	Month 1	13
14	GRASSP Sensibility	Month 1	18
15	GRASSP Sensibility	Month 1	12
16	GRASSP Sensibility	Month 1	20
17	GRASSP Sensibility	Month 1	24
18	GRASSP Sensibility	Month 1	24
19	GRASSP Sensibility	Month 1	23
20	GRASSP Sensibility	Month 1	18
21	GRASSP Sensibility	Month 1	24
22	GRASSP Sensibility	Month 1	23
23	GRASSP Sensibility	Month 1	4
24	GRASSP Sensibility	Month 1	19
25	GRASSP Sensibility	Month 1	13
26	GRASSP Sensibility	Month 1	20
27	GRASSP Sensibility	Month 1	20
28	GRASSP Sensibility	Month 1	22
29	GRASSP Sensibility	Month 1	22
30	GRASSP Sensibility	Month 1	20
31	GRASSP Sensibility	Month 1	24
32	GRASSP Sensibility	Month 1	24
33	GRASSP Sensibility	Month 1	21
34	GRASSP Sensibility	Month 1	22
35	GRASSP Sensibility	Month 1	23
36	GRASSP Sensibility	Month 1	21
37	GRASSP Sensibility	Month 1	12
38	GRASSP Sensibility	Month 1	18
39	GRASSP Sensibility	Month 1	21
40	GRASSP Sensibility	Month 1	23
41	GRASSP Sensibility	Month 1	23
42	GRASSP Sensibility	Month 1	23
43	GRASSP Sensibility	Month 1	15
44	GRASSP Sensibility	Month 1	19
45	GRASSP Sensibility	Month 1	10
46	GRASSP Sensibility	Month 1	14
47	GRASSP Sensibility	Month 1	21
48	GRASSP Sensibility	Month 1	23
49	GRASSP Sensibility	Month 1	17
50	GRASSP Sensibility	Month 1	24
51	GRASSP Sensibility	Month 1	24
52	GRASSP Sensibility	Month 1	20
53	GRASSP Sensibility	Month 1	2
54	GRASSP Sensibility	Month 1	24
55	GRASSP Sensibility	Month 1	12
56	GRASSP Sensibility	Month 1	11
57	GRASSP Sensibility	Month 1	24
58	GRASSP Sensibility	Month 1	11
59	GRASSP Sensibility	Month 1	23
60	GRASSP Sensibility	Month 1	19
1	PGIC	Month 1	5
2	PGIC	Month 1	4
3	PGIC	Month 1	3
4	PGIC	Month 1	5
5	PGIC	Month 1	3
6	PGIC	Month 1	4
7	PGIC	Month 1	4
8	PGIC	Month 1	4
9	PGIC	Month 1	4
10	PGIC	Month 1	5
11	PGIC	Month 1	5
12	PGIC	Month 1	5
13	PGIC	Month 1	3
14	PGIC	Month 1	3
15	PGIC	Month 1	5
16	PGIC	Month 1	2
17	PGIC	Month 1	4
18	PGIC	Month 1	5
19	PGIC	Month 1	5
20	PGIC	Month 1	3
21	PGIC	Month 1	4
22	PGIC	Month 1	6
23	PGIC	Month 1	3
24	PGIC	Month 1	5
25	PGIC	Month 1	4
26	PGIC	Month 1	5
27	PGIC	Month 1	5
28	PGIC	Month 1	4
29	PGIC	Month 1	5
30	PGIC	Month 1	6
31	PGIC	Month 1	3
32	PGIC	Month 1	3
33	PGIC	Month 1	5
34	PGIC	Month 1	4
35	PGIC	Month 1	5
36	PGIC	Month 1	3
37	PGIC	Month 1	4
38	PGIC	Month 1	5
39	PGIC	Month 1	4
40	PGIC	Month 1	5
41	PGIC	Month 1	5
42	PGIC	Month 1	5
43	PGIC	Month 1	5
44	PGIC	Month 1	5
45	PGIC	Month 1	5
46	PGIC	Month 1	6
47	PGIC	Month 1	4
48	PGIC	Month 1	3
49	PGIC	Month 1	4
50	PGIC	Month 1	3
51	PGIC	Month 1	3
52	PGIC	Month 1	4
53	PGIC	Month 1	4
54	PGIC	Month 1	4
55	PGIC	Month 1	4
56	PGIC	Month 1	4
57	PGIC	Month 1	4
58	PGIC	Month 1	2
59	PGIC	Month 1	5
60	PGIC	Month 1	4
1	CGIC	Month 1	5
2	CGIC	Month 1	4
3	CGIC	Month 1	4
4	CGIC	Month 1	4
5	CGIC	Month 1	3
6	CGIC	Month 1	4
7	CGIC	Month 1	5
8	CGIC	Month 1	5
9	CGIC	Month 1	4
10	CGIC	Month 1	4
11	CGIC	Month 1	5
12	CGIC	Month 1	5
13	CGIC	Month 1	3
14	CGIC	Month 1	4
15	CGIC	Month 1	5
16	CGIC	Month 1	4
17	CGIC	Month 1	5
18	CGIC	Month 1	4
19	CGIC	Month 1	4
20	CGIC	Month 1	4
21	CGIC	Month 1	5
22	CGIC	Month 1	4
23	CGIC	Month 1	4
24	CGIC	Month 1	5
25	CGIC	Month 1	4
26	CGIC	Month 1	5
27	CGIC	Month 1	5
28	CGIC	Month 1	4
29	CGIC	Month 1	4
30	CGIC	Month 1	6
31	CGIC	Month 1	4
32	CGIC	Month 1	4
33	CGIC	Month 1	5
34	CGIC	Month 1	5
35	CGIC	Month 1	5
36	CGIC	Month 1	4
37	CGIC	Month 1	4
38	CGIC	Month 1	5
39	CGIC	Month 1	5
40	CGIC	Month 1	5
41	CGIC	Month 1	5
42	CGIC	Month 1	5
43	CGIC	Month 1	5
44	CGIC	Month 1	5
45	CGIC	Month 1	5
46	CGIC	Month 1	5
47	CGIC	Month 1	4
48	CGIC	Month 1	4
49	CGIC	Month 1	4
50	CGIC	Month 1	5
51	CGIC	Month 1	4
52	CGIC	Month 1	4
53	CGIC	Month 1	4
54	CGIC	Month 1	5
55	CGIC	Month 1	4
56	CGIC	Month 1	4
57	CGIC	Month 1	4
58	CGIC	Month 1	4
59	CGIC	Month 1	5
60	CGIC	Month 1	4
1	PHQ-9 Total	Month 1	2
2	PHQ-9 Total	Month 1	2
3	PHQ-9 Total	Month 1	1
4	PHQ-9 Total	Month 1	9
5	PHQ-9 Total	Month 1	2
6	PHQ-9 Total	Month 1	2
7	PHQ-9 Total	Month 1	1
8	PHQ-9 Total	Month 1	1
9	PHQ-9 Total	Month 1	4
10	PHQ-9 Total	Month 1	1
11	PHQ-9 Total	Month 1	0
12	PHQ-9 Total	Month 1	13
13	PHQ-9 Total	Month 1	8
14	PHQ-9 Total	Month 1	3
15	PHQ-9 Total	Month 1	9
16	PHQ-9 Total	Month 1	10
17	PHQ-9 Total	Month 1	2
18	PHQ-9 Total	Month 1	6
19	PHQ-9 Total	Month 1	3
20	PHQ-9 Total	Month 1	1
21	PHQ-9 Total	Month 1	3
22	PHQ-9 Total	Month 1	12
23	PHQ-9 Total	Month 1	3
24	PHQ-9 Total	Month 1	5
25	PHQ-9 Total	Month 1	4
26	PHQ-9 Total	Month 1	4
27	PHQ-9 Total	Month 1	11
28	PHQ-9 Total	Month 1	3
29	PHQ-9 Total	Month 1	6
30	PHQ-9 Total	Month 1	4
31	PHQ-9 Total	Month 1	0
32	PHQ-9 Total	Month 1	7
33	PHQ-9 Total	Month 1	1
34	PHQ-9 Total	Month 1	5
35	PHQ-9 Total	Month 1	1
36	PHQ-9 Total	Month 1	7
37	PHQ-9 Total	Month 1	1
38	PHQ-9 Total	Month 1	6
39	PHQ-9 Total	Month 1	3
40	PHQ-9 Total	Month 1	7
41	PHQ-9 Total	Month 1	0
42	PHQ-9 Total	Month 1	0
43	PHQ-9 Total	Month 1	0
44	PHQ-9 Total	Month 1	0
45	PHQ-9 Total	Month 1	3
46	PHQ-9 Total	Month 1	8
47	PHQ-9 Total	Month 1	2
48	PHQ-9 Total	Month 1	1
49	PHQ-9 Total	Month 1	4
50	PHQ-9 Total	Month 1	5
51	PHQ-9 Total	Month 1	5
52	PHQ-9 Total	Month 1	1
53	PHQ-9 Total	Month 1	5
54	PHQ-9 Total	Month 1	18
55	PHQ-9 Total	Month 1	5
56	PHQ-9 Total	Month 1	10
57	PHQ-9 Total	Month 1	2
58	PHQ-9 Total	Month 1	0
59	PHQ-9 Total	Month 1	5
60	PHQ-9 Total	Month 1	1
1	INSCSCI UEMS	Month 2	28
2	INSCSCI UEMS	Month 2	45
3	INSCSCI UEMS	Month 2	38
4	INSCSCI UEMS	Month 2	29
5	INSCSCI UEMS	Month 2	46
6	INSCSCI UEMS	Month 2	29
7	INSCSCI UEMS	Month 2	41
8	INSCSCI UEMS	Month 2	21
9	INSCSCI UEMS	Month 2	33
10	INSCSCI UEMS	Month 2	24
11	INSCSCI UEMS	Month 2	19
12	INSCSCI UEMS	Month 2	24
13	INSCSCI UEMS	Month 2	31
14	INSCSCI UEMS	Month 2	30
15	INSCSCI UEMS	Month 2	27
16	INSCSCI UEMS	Month 2	34
17	INSCSCI UEMS	Month 2	45
18	INSCSCI UEMS	Month 2	43
19	INSCSCI UEMS	Month 2	40
20	INSCSCI UEMS	Month 2	22
21	INSCSCI UEMS	Month 2	48
22	INSCSCI UEMS	Month 2	42
23	INSCSCI UEMS	Month 2	15
24	INSCSCI UEMS	Month 2	28
25	INSCSCI UEMS	Month 2	35
26	INSCSCI UEMS	Month 2	39
27	INSCSCI UEMS	Month 2	28
28	INSCSCI UEMS	Month 2	41
29	INSCSCI UEMS	Month 2	43
30	INSCSCI UEMS	Month 2	44
31	INSCSCI UEMS	Month 2	46
32	INSCSCI UEMS	Month 2	43
33	INSCSCI UEMS	Month 2	25
34	INSCSCI UEMS	Month 2	26
35	INSCSCI UEMS	Month 2	39
36	INSCSCI UEMS	Month 2	22
37	INSCSCI UEMS	Month 2	40
38	INSCSCI UEMS	Month 2	39
39	INSCSCI UEMS	Month 2	36
40	INSCSCI UEMS	Month 2	37
41	INSCSCI UEMS	Month 2	29
42	INSCSCI UEMS	Month 2	43
43	INSCSCI UEMS	Month 2	33
44	INSCSCI UEMS	Month 2	43
45	INSCSCI UEMS	Month 2	44
46	INSCSCI UEMS	Month 2	27
47	INSCSCI UEMS	Month 2	36
48	INSCSCI UEMS	Month 2	21
49	INSCSCI UEMS	Month 2	28
50	INSCSCI UEMS	Month 2	29
51	INSCSCI UEMS	Month 2	44
52	INSCSCI UEMS	Month 2	26
53	INSCSCI UEMS	Month 2	16
54	INSCSCI UEMS	Month 2	21
55	INSCSCI UEMS	Month 2	23
56	INSCSCI UEMS	Month 2	35
57	INSCSCI UEMS	Month 2	20
58	INSCSCI UEMS	Month 2	26
59	INSCSCI UEMS	Month 2	36
60	INSCSCI UEMS	Month 2	43
1	GRASSP Strength	Month 2	38
2	GRASSP Strength	Month 2	89
3	GRASSP Strength	Month 2	80
4	GRASSP Strength	Month 2	56
5	GRASSP Strength	Month 2	74
6	GRASSP Strength	Month 2	56
7	GRASSP Strength	Month 2	76
8	GRASSP Strength	Month 2	34
9	GRASSP Strength	Month 2	60
10	GRASSP Strength	Month 2	40
11	GRASSP Strength	Month 2	29
12	GRASSP Strength	Month 2	64
13	GRASSP Strength	Month 2	79
14	GRASSP Strength	Month 2	63
15	GRASSP Strength	Month 2	50
16	GRASSP Strength	Month 2	63
17	GRASSP Strength	Month 2	75
18	GRASSP Strength	Month 2	61
19	GRASSP Strength	Month 2	84
20	GRASSP Strength	Month 2	47
21	GRASSP Strength	Month 2	91
22	GRASSP Strength	Month 2	73
23	GRASSP Strength	Month 2	26
24	GRASSP Strength	Month 2	43
25	GRASSP Strength	Month 2	63
26	GRASSP Strength	Month 2	61
27	GRASSP Strength	Month 2	54
28	GRASSP Strength	Month 2	70
29	GRASSP Strength	Month 2	64
30	GRASSP Strength	Month 2	83
31	GRASSP Strength	Month 2	76
32	GRASSP Strength	Month 2	65
33	GRASSP Strength	Month 2	29
34	GRASSP Strength	Month 2	38
35	GRASSP Strength	Month 2	78
36	GRASSP Strength	Month 2	37
37	GRASSP Strength	Month 2	86
38	GRASSP Strength	Month 2	81
39	GRASSP Strength	Month 2	65
40	GRASSP Strength	Month 2	60
41	GRASSP Strength	Month 2	59
42	GRASSP Strength	Month 2	78
43	GRASSP Strength	Month 2	56
44	GRASSP Strength	Month 2	72
45	GRASSP Strength	Month 2	76
46	GRASSP Strength	Month 2	37
47	GRASSP Strength	Month 2	64
48	GRASSP Strength	Month 2	38
49	GRASSP Strength	Month 2	41
50	GRASSP Strength	Month 2	53
51	GRASSP Strength	Month 2	88
52	GRASSP Strength	Month 2	50
53	GRASSP Strength	Month 2	28
54	GRASSP Strength	Month 2	38
55	GRASSP Strength	Month 2	38
56	GRASSP Strength	Month 2	61
57	GRASSP Strength	Month 2	34
58	GRASSP Strength	Month 2	57
59	GRASSP Strength	Month 2	61
60	GRASSP Strength	Month 2	80
1	Grasp Force	Month 2	9.8
2	Grasp Force	Month 2	142.1
3	Grasp Force	Month 2	412.2
4	Grasp Force	Month 2	129
5	Grasp Force	Month 2	249.3
6	Grasp Force	Month 2	191.1
7	Grasp Force	Month 2	157.1
8	Grasp Force	Month 2	27.1
9	Grasp Force	Month 2	142.1
10	Grasp Force	Month 2	93.1
11	Grasp Force	Month 2	5.9
12	Grasp Force	Month 2	121.5
13	Grasp Force	Month 2	199.9
14	Grasp Force	Month 2	189.8
15	Grasp Force	Month 2	46.3
16	Grasp Force	Month 2	124.2
17	Grasp Force	Month 2	253.5
18	Grasp Force	Month 2	29.7
19	Grasp Force	Month 2	193.1
20	Grasp Force	Month 2	32.3
21	Grasp Force	Month 2	346.9
22	Grasp Force	Month 2	220.8
23	Grasp Force	Month 2	9.8
24	Grasp Force	Month 2	9.8
25	Grasp Force	Month 2	248.9
26	Grasp Force	Month 2	20.9
27	Grasp Force	Month 2	33
28	Grasp Force	Month 2	99.6
29	Grasp Force	Month 2	145.4
30	Grasp Force	Month 2	431.2
31	Grasp Force	Month 2	417.8
32	Grasp Force	Month 2	188.2
33	Grasp Force	Month 2	151.2
34	Grasp Force	Month 2	0
35	Grasp Force	Month 2	189.5
36	Grasp Force	Month 2	54.6
37	Grasp Force	Month 2	250.6
38	Grasp Force	Month 2	192.8
39	Grasp Force	Month 2	270.1
40	Grasp Force	Month 2	129.1
41	Grasp Force	Month 2	154.6
42	Grasp Force	Month 2	140.8
43	Grasp Force	Month 2	326.6
44	Grasp Force	Month 2	365.9
45	Grasp Force	Month 2	422.4
46	Grasp Force	Month 2	43.7
47	Grasp Force	Month 2	83
48	Grasp Force	Month 2	135.9
49	Grasp Force	Month 2	0
50	Grasp Force	Month 2	202.8
51	Grasp Force	Month 2	272.1
52	Grasp Force	Month 2	38.5
53	Grasp Force	Month 2	0
54	Grasp Force	Month 2	37.6
55	Grasp Force	Month 2	16.3
56	Grasp Force	Month 2	96
57	Grasp Force	Month 2	31.3
58	Grasp Force	Month 2	102.9
59	Grasp Force	Month 2	12.7
60	Grasp Force	Month 2	200.2
1	Pinch Force	Month 2	0
2	Pinch Force	Month 2	71.9
3	Pinch Force	Month 2	208.6
4	Pinch Force	Month 2	79
5	Pinch Force	Month 2	67.6
6	Pinch Force	Month 2	82.4
7	Pinch Force	Month 2	60.5
8	Pinch Force	Month 2	2.3
9	Pinch Force	Month 2	64.1
10	Pinch Force	Month 2	25.8
11	Pinch Force	Month 2	1
12	Pinch Force	Month 2	93.8
13	Pinch Force	Month 2	174.8
14	Pinch Force	Month 2	69.9
15	Pinch Force	Month 2	22.6
16	Pinch Force	Month 2	36.9
17	Pinch Force	Month 2	93.8
18	Pinch Force	Month 2	11.4
19	Pinch Force	Month 2	179.3
20	Pinch Force	Month 2	20.2
21	Pinch Force	Month 2	155.5
22	Pinch Force	Month 2	110.8
23	Pinch Force	Month 2	2
24	Pinch Force	Month 2	0
25	Pinch Force	Month 2	96.1
26	Pinch Force	Month 2	5.9
27	Pinch Force	Month 2	24.9
28	Pinch Force	Month 2	36.2
29	Pinch Force	Month 2	109.8
30	Pinch Force	Month 2	286.8
31	Pinch Force	Month 2	166.9
32	Pinch Force	Month 2	76.4
33	Pinch Force	Month 2	88.5
34	Pinch Force	Month 2	0
35	Pinch Force	Month 2	174.5
36	Pinch Force	Month 2	5.2
37	Pinch Force	Month 2	161.6
38	Pinch Force	Month 2	66
39	Pinch Force	Month 2	109.4
40	Pinch Force	Month 2	21.6
41	Pinch Force	Month 2	137.3
42	Pinch Force	Month 2	50.9
43	Pinch Force	Month 2	86.9
44	Pinch Force	Month 2	175.7
45	Pinch Force	Month 2	129
46	Pinch Force	Month 2	8.9
47	Pinch Force	Month 2	63.4
48	Pinch Force	Month 2	56.2
49	Pinch Force	Month 2	3
50	Pinch Force	Month 2	147.3
51	Pinch Force	Month 2	180.3
52	Pinch Force	Month 2	23.1
53	Pinch Force	Month 2	0
54	Pinch Force	Month 2	5.9
55	Pinch Force	Month 2	11.1
56	Pinch Force	Month 2	18
57	Pinch Force	Month 2	0
58	Pinch Force	Month 2	88.6
59	Pinch Force	Month 2	9.9
60	Pinch Force	Month 2	98.4
1	GRASSP Prehension	Month 2	21
2	GRASSP Prehension	Month 2	30
3	GRASSP Prehension	Month 2	23
4	GRASSP Prehension	Month 2	19
5	GRASSP Prehension	Month 2	25
6	GRASSP Prehension	Month 2	27
7	GRASSP Prehension	Month 2	24
8	GRASSP Prehension	Month 2	18
9	GRASSP Prehension	Month 2	26
10	GRASSP Prehension	Month 2	20
11	GRASSP Prehension	Month 2	15
12	GRASSP Prehension	Month 2	17
13	GRASSP Prehension	Month 2	34
14	GRASSP Prehension	Month 2	28
15	GRASSP Prehension	Month 2	21
16	GRASSP Prehension	Month 2	21
17	GRASSP Prehension	Month 2	32
18	GRASSP Prehension	Month 2	16
19	GRASSP Prehension	Month 2	24
20	GRASSP Prehension	Month 2	13
21	GRASSP Prehension	Month 2	40
22	GRASSP Prehension	Month 2	25
23	GRASSP Prehension	Month 2	4
24	GRASSP Prehension	Month 2	14
25	GRASSP Prehension	Month 2	29
26	GRASSP Prehension	Month 2	23
27	GRASSP Prehension	Month 2	23
28	GRASSP Prehension	Month 2	31
29	GRASSP Prehension	Month 2	30
30	GRASSP Prehension	Month 2	28
31	GRASSP Prehension	Month 2	32
32	GRASSP Prehension	Month 2	31
33	GRASSP Prehension	Month 2	25
34	GRASSP Prehension	Month 2	20
35	GRASSP Prehension	Month 2	20
36	GRASSP Prehension	Month 2	20
37	GRASSP Prehension	Month 2	28
38	GRASSP Prehension	Month 2	24
39	GRASSP Prehension	Month 2	25
40	GRASSP Prehension	Month 2	10
41	GRASSP Prehension	Month 2	14
42	GRASSP Prehension	Month 2	34
43	GRASSP Prehension	Month 2	15
44	GRASSP Prehension	Month 2	32
45	GRASSP Prehension	Month 2	24
46	GRASSP Prehension	Month 2	20
47	GRASSP Prehension	Month 2	13
48	GRASSP Prehension	Month 2	20
49	GRASSP Prehension	Month 2	20
50	GRASSP Prehension	Month 2	21
51	GRASSP Prehension	Month 2	32
52	GRASSP Prehension	Month 2	19
53	GRASSP Prehension	Month 2	2
54	GRASSP Prehension	Month 2	6
55	GRASSP Prehension	Month 2	10
56	GRASSP Prehension	Month 2	22
57	GRASSP Prehension	Month 2	0
58	GRASSP Prehension	Month 2	5
59	GRASSP Prehension	Month 2	24
60	GRASSP Prehension	Month 2	30
1	GRASSP Prehension Ability	Month 2	6
2	GRASSP Prehension Ability	Month 2	21
3	GRASSP Prehension Ability	Month 2	21
4	GRASSP Prehension Ability	Month 2	11
5	GRASSP Prehension Ability	Month 2	12
6	GRASSP Prehension Ability	Month 2	14
7	GRASSP Prehension Ability	Month 2	9
8	GRASSP Prehension Ability	Month 2	6
9	GRASSP Prehension Ability	Month 2	13
10	GRASSP Prehension Ability	Month 2	6
11	GRASSP Prehension Ability	Month 2	6
12	GRASSP Prehension Ability	Month 2	14
13	GRASSP Prehension Ability	Month 2	22
14	GRASSP Prehension Ability	Month 2	21
15	GRASSP Prehension Ability	Month 2	10
16	GRASSP Prehension Ability	Month 2	14
17	GRASSP Prehension Ability	Month 2	19
18	GRASSP Prehension Ability	Month 2	10
19	GRASSP Prehension Ability	Month 2	20
20	GRASSP Prehension Ability	Month 2	7
21	GRASSP Prehension Ability	Month 2	24
22	GRASSP Prehension Ability	Month 2	20
23	GRASSP Prehension Ability	Month 2	6
24	GRASSP Prehension Ability	Month 2	12
25	GRASSP Prehension Ability	Month 2	21
26	GRASSP Prehension Ability	Month 2	15
27	GRASSP Prehension Ability	Month 2	12
28	GRASSP Prehension Ability	Month 2	15
29	GRASSP Prehension Ability	Month 2	20
30	GRASSP Prehension Ability	Month 2	19
31	GRASSP Prehension Ability	Month 2	20
32	GRASSP Prehension Ability	Month 2	16
33	GRASSP Prehension Ability	Month 2	16
34	GRASSP Prehension Ability	Month 2	7
35	GRASSP Prehension Ability	Month 2	18
36	GRASSP Prehension Ability	Month 2	7
37	GRASSP Prehension Ability	Month 2	19
38	GRASSP Prehension Ability	Month 2	15
39	GRASSP Prehension Ability	Month 2	18
40	GRASSP Prehension Ability	Month 2	6
41	GRASSP Prehension Ability	Month 2	14
42	GRASSP Prehension Ability	Month 2	17
43	GRASSP Prehension Ability	Month 2	4
44	GRASSP Prehension Ability	Month 2	18
45	GRASSP Prehension Ability	Month 2	20
46	GRASSP Prehension Ability	Month 2	6
47	GRASSP Prehension Ability	Month 2	14
48	GRASSP Prehension Ability	Month 2	8
49	GRASSP Prehension Ability	Month 2	7
50	GRASSP Prehension Ability	Month 2	19
51	GRASSP Prehension Ability	Month 2	23
52	GRASSP Prehension Ability	Month 2	9
53	GRASSP Prehension Ability	Month 2	7
54	GRASSP Prehension Ability	Month 2	6
55	GRASSP Prehension Ability	Month 2	7
56	GRASSP Prehension Ability	Month 2	9
57	GRASSP Prehension Ability	Month 2	0
58	GRASSP Prehension Ability	Month 2	4
59	GRASSP Prehension Ability	Month 2	6
60	GRASSP Prehension Ability	Month 2	15
1	CUE-T Total Score	Month 2	61
2	CUE-T Total Score	Month 2	97
3	CUE-T Total Score	Month 2	91
4	CUE-T Total Score	Month 2	83
5	CUE-T Total Score	Month 2	92
6	CUE-T Total Score	Month 2	72
7	CUE-T Total Score	Month 2	86
8	CUE-T Total Score	Month 2	57
9	CUE-T Total Score	Month 2	80
10	CUE-T Total Score	Month 2	68
11	CUE-T Total Score	Month 2	48
12	CUE-T Total Score	Month 2	54
13	CUE-T Total Score	Month 2	103
14	CUE-T Total Score	Month 2	87
15	CUE-T Total Score	Month 2	63
16	CUE-T Total Score	Month 2	83
17	CUE-T Total Score	Month 2	115
18	CUE-T Total Score	Month 2	74
19	CUE-T Total Score	Month 2	83
20	CUE-T Total Score	Month 2	27
21	CUE-T Total Score	Month 2	122
22	CUE-T Total Score	Month 2	72
23	CUE-T Total Score	Month 2	21
24	CUE-T Total Score	Month 2	69
25	CUE-T Total Score	Month 2	83
26	CUE-T Total Score	Month 2	77
27	CUE-T Total Score	Month 2	61
28	CUE-T Total Score	Month 2	95
29	CUE-T Total Score	Month 2	89
30	CUE-T Total Score	Month 2	100
31	CUE-T Total Score	Month 2	102
32	CUE-T Total Score	Month 2	111
33	CUE-T Total Score	Month 2	84
34	CUE-T Total Score	Month 2	76
35	CUE-T Total Score	Month 2	74
36	CUE-T Total Score	Month 2	50
37	CUE-T Total Score	Month 2	75
38	CUE-T Total Score	Month 2	94
39	CUE-T Total Score	Month 2	61
40	CUE-T Total Score	Month 2	73
41	CUE-T Total Score	Month 2	51
42	CUE-T Total Score	Month 2	110
43	CUE-T Total Score	Month 2	73
44	CUE-T Total Score	Month 2	113
45	CUE-T Total Score	Month 2	83
46	CUE-T Total Score	Month 2	67
47	CUE-T Total Score	Month 2	55
48	CUE-T Total Score	Month 2	73
49	CUE-T Total Score	Month 2	53
50	CUE-T Total Score	Month 2	68
51	CUE-T Total Score	Month 2	91
52	CUE-T Total Score	Month 2	65
53	CUE-T Total Score	Month 2	12
54	CUE-T Total Score	Month 2	32
55	CUE-T Total Score	Month 2	44
56	CUE-T Total Score	Month 2	73
57	CUE-T Total Score	Month 2	15
58	CUE-T Total Score	Month 2	31
59	CUE-T Total Score	Month 2	86
60	CUE-T Total Score	Month 2	97
1	INSCSCI Sensory Score	Month 2	57
2	INSCSCI Sensory Score	Month 2	140
3	INSCSCI Sensory Score	Month 2	203
4	INSCSCI Sensory Score	Month 2	127
5	INSCSCI Sensory Score	Month 2	104
6	INSCSCI Sensory Score	Month 2	111
7	INSCSCI Sensory Score	Month 2	78
8	INSCSCI Sensory Score	Month 2	46
9	INSCSCI Sensory Score	Month 2	110
10	INSCSCI Sensory Score	Month 2	144
11	INSCSCI Sensory Score	Month 2	42
12	INSCSCI Sensory Score	Month 2	82
13	INSCSCI Sensory Score	Month 2	131
14	INSCSCI Sensory Score	Month 2	81
15	INSCSCI Sensory Score	Month 2	45
16	INSCSCI Sensory Score	Month 2	171
17	INSCSCI Sensory Score	Month 2	157
18	INSCSCI Sensory Score	Month 2	77
19	INSCSCI Sensory Score	Month 2	109
[truncated: 2,501 more rows]
