# Supplementary material for: Non-invasive spinal cord electrical stimulation for arm and hand function in chronic tetraplegia: a safety and efficacy trial
Source: Nat Med. 2024 May 20;30(5):1276–83. doi: 10.1038/s41591-024-02940-9 (PMC11108781; doi:10.1038/s41591-024-02940-9)
Supplement: Supplementary file 4 — Adverse events. [file 41591_2024_2940_MOESM4_ESM.xlsx]

## Sheet: Sheet1
Extended Data Table 4 | Detailed Listing of Adverse Events (Safety Population).*
	Prior to	Rehabilitation	ARCEX Therapy	Anytime
Events	rehabilitation	alone
(MedDRA 23.0 SOC Preferred Term)
Eye disorders	0	1	0	1
Eye pain	0	1	0	1
Gastrointestinal disorders	0	11	8	19
Haemorrhoids	0	0	1	1
Inguinal hernia	0	1	0	1
Vomiting	0	1	0	1
Dyspepsia	0	2	0	2
Abdominal pain upper	0	1	2	3
Nausea	0	2	1	3
Toothache	0	1	2	3
Constipation	0	3	2	5
General disorders administration site conditions	0	3	10	13
Asthenia	0	0	1	1
Inflammation	0	0	1	1
Malaise	0	0	1	1
Medical device site reaction	0	0	1	1
Peripheral swelling	0	0	1	1
Pyrexia	0	0	1	1
Pain	0	0	2	2
Fatigue	0	3	2	5
Hepatobiliary disorders	0	1	0	1
Cholelithiasis	0	1	0	1
Immune system disorders	0	0	1	1
Drug hypersensitivity	0	0	1	1
Infections and Infestations	3	22	18	43
Infection	0	0	1	1
Lower respiratory tract infection	0	1	0	1
Onchomycosis	0	1	0	1
Respiratory tract infection	0	1	0	1
Tooth infection	0	0	1	1
COVID-19	0	2	6	8
Cystitis	0	3	1	4
Urinary tract infection	3	14	9	26
Ear and labyrinth disorders	0	0	1	1
Ear infection, ear pain	0	0	1	1
Injury, poisoning and procedural complications	2	18	13	33
Exposure to SARS-Co-V-2	0	0	1	1
Scratch	0	1	0	1
Spinal column injury	0	0	1	1
Thermal burn	0	1	0	1
Tooth injury	0	1	0	1
Wound	0	0	1	1
Limb injury	0	2	0	2
Buttock injury	0	1	2	3
Contusion	0	2	1	3
Autonomic dysreflexia	0	0	4	4
Skin abrasion	0	3	1	4
Skin laceration	1	3	0	4
Fall	1	4	2	7
Investigations	0	2	2	4
Blood pressure decreased	0	1	0	1
Blood pressure increased	0	0	1	1
Heart rate increased	0	1	0	1
Respiratory rate increased	0	0	1	1
Metabolism and nutrient disorders	0	0	3	3
Decreased appetite	0	0	1	1
Dehydration	0	0	1	1
Gout	0	0	1	1
Musculoskeletal and connective tissue disorders	0	21	23	44
Arthralgia	0	1	0	1
Joint stiffness	0	0	1	1
Musculoskeletal chest pain	0	1	0	1
Musculoskeletal stiffness	0	1	2	3
Myalgia; musculoskeletal stiffness	0	0	1	1
Back pain	0	3	1	4
Neck pain	0	1	4	5
Myalgia	0	2	4	6
Pain in extremity	0	3	3	6
Muscle spasms	0	3	4	7
Muscle spasms; pain	0	2	0	2
Musculoskeletal pain	0	4	3	7
Nervous system disorders	0	5	13	18
Burning sensation	0	0	1	1
Poor quality sleep	0	0	1	1
Sensory loss	0	1	0	1
Sensory overload	0	0	1	1
Neuralgia	0	1	1	2
Paraesthesia	0	0	2	2
Headache	0	1	2	3
Dizziness	0	2	5	7
Psychiatric disorders	0	2	1	3
Attention deficit hyperactivity disorder	0	0	1	1
Depressed mood	0	1	0	1
Emotional distress	0	1	0	1
Renal and urinary disorders	0	3	12	15
Bladder pain	0	0	1	1
Incontinence	0	2	0	2
Nephrolithiasis	0	0	2	2
Urinary incontinence	0	0	2	2
Urinary tract disorder	0	0	2	2
Bladder spasm	0	1	5	6
Respiratory, thoracic and mediastinal disorders	0	1	1	2
Cough	0	1	1	2
Skin and subcutaneous tissue disorders	0	8	10	18
Eczema	0	1	0	1
Nail cuticle fissure	0	1	0	1
Scab	0	0	1	1
Skin hyperpigmentation	0	1	0	1
Skin irritation	0	0	1	1
Decubitus ulcer	0	1	1	2
Blister	0	3	0	3
Erythema	0	1	3	4
Hyperhidrosis	0	0	4	4
Surgical and medical procedures	0	1	2	3
Wedge resection toenail	0	1	0	1
Cataract operation	0	0	2	2
Vascular disorders	0	6	10	16
Deep vein thrombosis	0	0	1	1
Pallor	0	0	1	1
Hypotension	0	2	1	3
Orthostatic hypotension	0	2	1	3
Hypertension	0	2	6	8
