# Supplementary material for: Non-invasive spinal cord electrical stimulation for arm and hand function in chronic tetraplegia: a safety and efficacy trial
Source: Nat Med. 2024 May 20;30(5):1276–83. doi: 10.1038/s41591-024-02940-9 (PMC11108781; doi:10.1038/s41591-024-02940-9)
Supplement: Supplementary file 7 — Statistics accompanying Fig. 3 and Extended Data Figs. 5 and 6. [file 41591_2024_2940_MOESM7_ESM.xlsx]

## Sheet: Fig3
Outcome	Comparison	p-value
INSCSCI UEMS	Month 2 - Month 4	4.50216e-07
GRASSP Strength	Month 2 - Month 4	0.00227698
Grasp Force	Month 2 - Month 4	0.00150405
Pinch Force	Month 2 - Month 4	0.129651
GRASSP Prehension	Month 2 - Month 4	0.000602867
CUE-T Total Score	Month 2 - Month 4	8.52222e-11
INSCSCI Sensory Score	Month 2 - Month 4	0.000237258
INSCSCI UESS	Month 2 - Month 4	0.00148266
GRASSP Sensation	Month 2 - Month 4	0.00920762
INSCSCI UEMS	Baseline - Month 2	0.994862
GRASSP Strength	Baseline - Month 2	3.79164e-05
Grasp Force	Baseline - Month 2	0.0304278
Pinch Force	Baseline - Month 2	0.594655
GRASSP Prehension	Baseline - Month 2	0.00866994
CUE-T Total Score	Baseline - Month 2	2.70772e-12
INSCSCI Sensory Score	Baseline - Month 2	0.927031
INSCSCI UESS	Baseline - Month 2	0.997921
GRASSP Sensation	Baseline - Month 2	0.999996
INSCSCI UEMS	Month 2 - Month 3	0.128265
GRASSP Strength	Month 2 - Month 3	0.556449
Grasp Force	Month 2 - Month 3	0.02927
Pinch Force	Month 2 - Month 3	0.117019
GRASSP Prehension	Month 2 - Month 3	0.815093
CUE-T Total Score	Month 2 - Month 3	0.00188198
INSCSCI Sensory Score	Month 2 - Month 3	0.0841324
INSCSCI UESS	Month 2 - Month 3	0.254489
GRASSP Sensation	Month 2 - Month 3	0.926214

## Sheet: EFig5
Timepoint	p-value
Month 1 Session 4-6	2.88433e-06
Month 1 Session 7-9	0.0200336
Month 1 Session 10-12	0.684833
Month 1 Session 1-3	0.350434
Month 2 Session 4-6	1
Month 2 Session 7-9	0.919754
Month 2 Session 10-12	0.692902

## Sheet: EFig6
Outcome	Comparison	p-value
GRASSP Prehension Ability	Baseline - Month 2	4.06413e-07
SCIM III Total Score	Baseline - Month 2	0.666351
PGIC	Baseline - Month 2	0.282666
CGIC	Baseline - Month 2	0.183708
PHQ-9 Total	Baseline - Month 2	0.550853
GRASSP Prehension Ability	Month 2 - Month 4	0.0327557
SCIM III Total Score	Month 2 - Month 4	0.953775
PGIC	Month 2 - Month 4	0.000573569
CGIC	Month 2 - Month 4	1.48472e-06
PHQ-9 Total	Month 2 - Month 4	0.836343
GRASSP Prehension Ability	Month 1 - Month 2	0.0147938
SCIM III Total Score	Month 1 - Month 2	0.996468
PGIC	Month 1 - Month 2	0.282666
CGIC	Month 1 - Month 2	0.183708
PHQ-9 Total	Month 1 - Month 2	0.979926
